# Supplementary material for: Heterogeneity in surface sensing suggests a division of labor in Pseudomonas aeruginosa populations
Source: eLife. 2019 Jun 10;8:e45084. doi: 10.7554/eLife.45084 (PMC6615863; doi:10.7554/eLife.45084)
Supplement: Figure 4—source data 1. [file elife-45084-fig4-data1.zip]

Archive with 2 entries (2 files):
- DwspRData.mat
- RegularData.mat
