# Supplementary material for: Heterogeneity in surface sensing suggests a division of labor in Pseudomonas aeruginosa populations
Source: eLife. 2019 Jun 10;8:e45084. doi: 10.7554/eLife.45084 (PMC6615863; doi:10.7554/eLife.45084)
Supplement: Source code 2. [file elife-45084-code2.zip › @tree/depth.m]

function d = depth(obj)
%%DEPTH  Return the depth of the tree. 
% Return 0 if this tree has only a root, 1 if the root has children and
% these children has no chidren, etc...
% The depth of a tree can be seen as the maximum number of edges between
% any leaf and the root.

    dt = obj.depthtree;
    it = dt.depthfirstiterator;
    
    d = 0;
    for i = it
        d = max(d, dt.get(i));
    end
    
end
