# Supplementary material for: Heterogeneity in surface sensing suggests a division of labor in Pseudomonas aeruginosa populations
Source: eLife. 2019 Jun 10;8:e45084. doi: 10.7554/eLife.45084 (PMC6615863; doi:10.7554/eLife.45084)
Supplement: Source code 2. [file elife-45084-code2.zip › @tree/depthtree.m]

function dt = depthtree(obj)
%% DEPTHTREE  Create a coordinated tree where each node holds its depth.
% As for tree.getDepth, the node root has a depth of 0, its children a
% depth of 1, and recursively to the leaves.

    dt = tree(obj);
    dt = dt.set(1, 0);
    
    iterator = obj.depthfirstiterator;
    iterator(1) = []; % Remove root
    
    for i = iterator
        
        parent = dt.Parent(i);
        parentDepth = dt.get(parent);
        dt = dt.set(i, parentDepth+1);
        
    end

end
