# Supplementary material for: Heterogeneity in surface sensing suggests a division of labor in Pseudomonas aeruginosa populations
Source: eLife. 2019 Jun 10;8:e45084. doi: 10.7554/eLife.45084 (PMC6615863; doi:10.7554/eLife.45084)
Supplement: Source code 2. [file elife-45084-code2.zip › @tree/graft.m]

function obj = graft(obj, ID, othertree)
%% GRAFT   Graft another tree at the specified node of this tree.

    
    nNodes = numel(obj.Parent);

    otParents = othertree.Parent;
    % Shift other parent indices
    otParents = otParents + nNodes;
    % Make the other root a child of the target node
    otParents(1) = ID;
    
    % Concatenate
    newParents = [ obj.Parent ; otParents ];
    newNodes   = vertcat( obj.Node, othertree.Node );
    
    % Edit
    obj.Node = newNodes;
    obj.Parent = newParents;
    

end
