# Supplementary material for: Heterogeneity in surface sensing suggests a division of labor in Pseudomonas aeruginosa populations
Source: eLife. 2019 Jun 10;8:e45084. doi: 10.7554/eLife.45084 (PMC6615863; doi:10.7554/eLife.45084)
Supplement: Source code 2. [file elife-45084-code2.zip › @tree/isemptynode.m]

function ie = isemptynode(obj)
%% ISEMPTYNODE  Return a tree where each node is true iff the matching tree node is empty

    ie = tree(obj, 'clear');
    ie.Node = cellfun(@isempty, obj.Node, 'UniformOutput', false);

end
