# Supplementary material for: Heterogeneity in surface sensing suggests a division of labor in Pseudomonas aeruginosa populations
Source: eLife. 2019 Jun 10;8:e45084. doi: 10.7554/eLife.45084 (PMC6615863; doi:10.7554/eLife.45084)
Supplement: Source code 2. [file elife-45084-code2.zip › @tree/issync.m]

function flag = issync(obj, anotherobj)
%%ISSYNC Returns true if the two trees are coordinated.
% Two trees are coordinated if they have the same structure and the same
% iteration order, but possibly different node content.
    if numel(obj.Parent) ~= numel(anotherobj.Parent)
        flag = false;
    else
        flag = all (  obj.Parent == anotherobj.Parent );
    end

end
