# Supplementary material for: Heterogeneity in surface sensing suggests a division of labor in Pseudomonas aeruginosa populations
Source: eLife. 2019 Jun 10;8:e45084. doi: 10.7554/eLife.45084 (PMC6615863; doi:10.7554/eLife.45084)
Supplement: Source code 2. [file elife-45084-code2.zip › @tree/nodeorderiterator.m]

function iterator = nodeorderiterator(obj)
%% NODEORDERITERATOR  Traversing the tree, following how the nodes were added.

    iterator = 1 : numel(obj.Parent);

end
