# Supplementary material for: Heterogeneity in surface sensing suggests a division of labor in Pseudomonas aeruginosa populations
Source: eLife. 2019 Jun 10;8:e45084. doi: 10.7554/eLife.45084 (PMC6615863; doi:10.7554/eLife.45084)
Supplement: Source code 2. [file elife-45084-code2.zip › @tree/or.m]

function obj = or(obj, val)
%% |  Tree element-wise logical OR, with scalar expansion.
    obj = treefun2(obj, val, @or);
end
