# Supplementary material for: Heterogeneity in surface sensing suggests a division of labor in Pseudomonas aeruginosa populations
Source: eLife. 2019 Jun 10;8:e45084. doi: 10.7554/eLife.45084 (PMC6615863; doi:10.7554/eLife.45084)
Supplement: Source code 2. [file elife-45084-code2.zip › @tree/private/permuteIfNeeded.m]

function [obj val] = permuteIfNeeded(obj, val)
    if ~isa(obj, 'tree')
       tmp = obj;
       obj = val;
       val = tmp;
    end
end
