# Supplementary material for: Heterogeneity in surface sensing suggests a division of labor in Pseudomonas aeruginosa populations
Source: eLife. 2019 Jun 10;8:e45084. doi: 10.7554/eLife.45084 (PMC6615863; doi:10.7554/eLife.45084)
Supplement: Source code 2. [file elife-45084-code2.zip › @tree/strrep.m]

function ktree =  strrep(obj, oldstr, newstr)
%STRREP Modify tree content by replacing a string with another.
%   KTREE = STRREP(T,OLDSTR,NEWSTR) replaces all occurrences of the string
%   OLDSTR within all the nodes of the tree T, provided they are all
%   strings, with the string NEWSTR. Results are returned as a new
%   synchronized tree.
%
%
%   See also STRREP, TREE/REGEXPREP
%

    ktree = tree(obj, 'clear');
    ktree.Node = strrep(obj.Node, oldstr, newstr);


end
