# Supplementary material for: Heterogeneity in surface sensing suggests a division of labor in Pseudomonas aeruginosa populations
Source: eLife. 2019 Jun 10;8:e45084. doi: 10.7554/eLife.45084 (PMC6615863; doi:10.7554/eLife.45084)
Supplement: Source code 2. [file elife-45084-code2.zip › @tree/treefun.m]

function newTree = treefun(obj, fun)
%% TREEFUN  Create a new tree by applying function handle to each node of the source tree.

    if ~isa(fun, 'function_handle')
        error('MATLAB:tree:treefun', ...
            'Second argument, fun, must be a function handle. Got a %s.', ...
            class(fun));
    end
       
    % First we copy
    newTree = tree(obj, 'clear'); 

    % Then we override
    newTree.Node = cellfun(fun, obj.Node, 'UniformOutput', false);

end
