# Supplementary material for: Heterogeneity in surface sensing suggests a division of labor in Pseudomonas aeruginosa populations
Source: eLife. 2019 Jun 10;8:e45084. doi: 10.7554/eLife.45084 (PMC6615863; doi:10.7554/eLife.45084)
Supplement: Source code 3. [file elife-45084-code3.zip]

Archive with 61 entries (59 files):
- @tree/
- @tree/all.m
- @tree/and.m
- @tree/any.m
- @tree/breadthfirstiterator.m
- @tree/chop.m
- @tree/condense.m
- @tree/conditioniterator.m
- @tree/decondense.m
- @tree/decorateplots.m
- @tree/depth.m
- @tree/depthfirstiterator.m
- @tree/depthtree.m
- @tree/eq.m
- @tree/find.m
- @tree/findpath.m
- @tree/flatten.m
- @tree/ge.m
- @tree/graft.m
- @tree/gt.m
- @tree/isemptynode.m
- @tree/issync.m
- @tree/ldivide.m
- @tree/le.m
- @tree/lt.m
- @tree/minus.m
- @tree/ne.m
- @tree/nodeorderiterator.m
- @tree/not.m
- @tree/or.m
- @tree/plot.m
- @tree/plus.m
- @tree/power.m
- @tree/private/
- @tree/private/contentToString.m
- @tree/private/permuteIfNeeded.m
- @tree/rdivide.m
- @tree/recursivecumfun.m
- @tree/regexp.m
- @tree/regexpi.m
- @tree/regexprep.m
- @tree/removenode.m
- @tree/strcmp.m
- @tree/strcmpi.m
- @tree/strfind.m
- @tree/strncmp.m
- @tree/strncmpi.m
- @tree/strrep.m
- @tree/subtree.m
- @tree/times.m
- @tree/tostring.m
- @tree/tree.m
- @tree/treefun.m
- @tree/treefun2.m
- @tree/uminus.m
- @tree/uplus.m
- @tree/xor.m
- checkOptionalInputs.m
- kde2d.m
- plotGenealogyTree_BranchList.m
- PlottingScript_Fig5.m
